# Supplementary material for: Genetic Diversity and Population Genetic Structure Analysis of Plasmodium knowlesi Thrombospondin-Related Apical Merozoite Protein (TRAMP) in Clinical Samples
Source: Genes (Basel). 2022 Oct 25;13(11):1944. doi: 10.3390/genes13111944 (PMC9689803; doi:10.3390/genes13111944)
Supplement: Supplementary file 1 [file genes-13-01944-s001.zip]

Archive with 1 entries (1 files):
- genes-1960915-supplementary.pdf
